# Supplementary material for: Repeatability and reproducibility of the wzi high resolution melting-based clustering analysis for Klebsiella pneumoniae typing
Source: AMB Express. 2020 Dec 14;10:217. doi: 10.1186/s13568-020-01164-7 (PMC7736600; doi:10.1186/s13568-020-01164-7)
Supplement: Supplementary file 1 — Additional file 1: Table S1. Strains genomic information and Results of clustering analysis. For each strain included in the study the cluster assigned by MeltingPlot tool on the basis of wzi-3 and wzi-4 melting temperatures obtained by each instrument and operator (“CFX96” for Biorad CFX96; “Eco_RT” for Illumina Eco Real-Time; “QS_6Flex“for Applied Biosystem QuantStudio 6 Flex) are reported. The relative hospital of isolation (Hospital), Multi Locus Sequence Typing (MLST) profiles, the wzi alleles (wzi) and the clusters described in Perini et al. 2020b (Perini et al. 2020b) (Perini et al. 2020b Clusters)are also reported. [file 13568_2020_1164_MOESM1_ESM.xlsx]

## Sheet: Sheet1
Isolate	Hospital	MLST	wzi	Perini et al. 2020 Clusters	Operator	CFX96	Eco_RT	QS_6Flex
52BG	Papa Giovanni XXIII hospital (Bergamo)	ST10	wzi_95	Cluster ST10/ST147-like	AP	Cluster_06	Cluster_01	Cluster_01
					MP	Cluster_06	Cluster_01	Cluster_01
51BG	Papa Giovanni XXIII hospital (Bergamo)	ST1626	wzi_417	Cluster ST11/ST101-like	AP	Cluster_01	Cluster_01	Cluster_01
					MP	Cluster_01	Cluster_01	Cluster_01
BG-Kpn-101-19	Papa Giovanni XXIII hospital (Bergamo)	ST15	wzi_24	Cluster ST11/ST101-like	AP	Cluster_01	Cluster_01	Cluster_01
					MP	Cluster_01	Cluster_01	Cluster_01
BG-Kpn-103-19	Papa Giovanni XXIII hospital (Bergamo)	ST15	wzi_24	Cluster ST11/ST101-like	AP	Cluster_01	Cluster_01	Cluster_01
					MP	Cluster_01	Cluster_01	Cluster_01
KP1-19	San Raffaele hospital (Milan)	ST101	wzi_137	Cluster ST11/ST101-like	AP	Cluster_01	Cluster_01	Cluster_01
					MP	Cluster_01	Cluster_01	Cluster_01
KP17-19	San Raffaele hospital (Milan)	ST101	wzi_137	Cluster ST11/ST101-like	AP	Cluster_01	Cluster_01	Cluster_01
					MP	Cluster_01	Cluster_01	Cluster_01
KP18-19	San Raffaele hospital (Milan)	ST101	wzi_137	Cluster ST11/ST101-like	AP	Cluster_01	Cluster_01	Cluster_01
					MP	Undetermined	Cluster_01	Cluster_01
KP366	San Raffaele hospital (Milan)	ST11	wzi_75	Cluster ST11/ST101-like	AP	Cluster_01	Cluster_01	Cluster_01
					MP	Cluster_01	Cluster_01	Cluster_01
KP4-19	San Raffaele hospital (Milan)	ST101	wzi_137	Cluster ST11/ST101-like	AP	Cluster_01	Cluster_01	Cluster_01
					MP	Undetermined	Cluster_01	Cluster_01
KP8-19	San Raffaele hospital (Milan)	ST101	wzi_137	Cluster ST11/ST101-like	AP	Cluster_01	Cluster_01	Cluster_01
					MP	Cluster_01	Cluster_01	Cluster_01
KP925	San Raffaele hospital (Milan)	ST11	wzi_24	Cluster ST11/ST101-like	AP	Cluster_01	Cluster_01	Cluster_01
					MP	Cluster_01	Cluster_01	Cluster_01
KP359	San Raffaele hospital (Milan)	ST149	wzi_62	Cluster ST149-like	AP	Cluster_11	Cluster_04	Cluster_04
					MP	Cluster_10	Cluster_04	Cluster_04
KP485	San Raffaele hospital (Milan)	ST15	wzi_89	Cluster ST15-like	AP	Cluster_05	Cluster_05	Cluster_05
					MP	Cluster_05	Cluster_05	Cluster_05
54BG	Papa Giovanni XXIII hospital (Bergamo)	ST258	wzi_29	Cluster ST258 Clade1-like	AP	Cluster_03	Cluster_03	Cluster_03
					MP	Cluster_03	Cluster_03	Cluster_03
55BG	Papa Giovanni XXIII hospital (Bergamo)	ST466	wzi_37	Cluster ST258 Clade1-like	AP	Cluster_03	Cluster_03	Cluster_03
					MP	Cluster_03	Cluster_03	Cluster_03
56BG	Papa Giovanni XXIII hospital (Bergamo)	ST258	wzi_29	Cluster ST258 Clade1-like	AP	Cluster_03	Cluster_03	Cluster_03
					MP	Cluster_03	Cluster_03	Cluster_03
57BG	Papa Giovanni XXIII hospital (Bergamo)	ST258	wzi_29	Cluster ST258 Clade1-like	AP	Cluster_03	Cluster_03	Cluster_03
					MP	Cluster_07	Cluster_03	Cluster_03
63BG	Papa Giovanni XXIII hospital (Bergamo)	ST1627	wzi_418	Cluster ST258 Clade1-like	AP	Cluster_03	Cluster_03	Cluster_03
					MP	Cluster_03	Cluster_03	Cluster_03
KP20-19	San Raffaele hospital (Milan)	ST258	wzi_29	Cluster ST258 Clade1-like	AP	Cluster_03	Cluster_03	Cluster_03
					MP	Cluster_03	Cluster_03	Cluster_03
KP21-19	San Raffaele hospital (Milan)	ST258	wzi_29	Cluster ST258 Clade1-like	AP	Cluster_03	Cluster_03	Cluster_03
					MP	Cluster_03	Cluster_03	Cluster_03
KP246	San Raffaele hospital (Milan)	ST258	wzi_29	Cluster ST258 Clade1-like	AP	Cluster_03	Cluster_03	Cluster_03
					MP	Cluster_08	Cluster_03	Cluster_03
KP261	San Raffaele hospital (Milan)	ST258	wzi_29	Cluster ST258 Clade1-like	AP	Cluster_03	Cluster_03	Cluster_03
					MP	Cluster_03	Cluster_03	Cluster_03
KP54-19	San Raffaele hospital (Milan)	ST258	wzi_29	Cluster ST258 Clade1-like	AP	Cluster_03	Cluster_03	Cluster_03
					MP	Cluster_03	Cluster_03	Cluster_03
BG-Kpn-21-18	Papa Giovanni XXIII hospital (Bergamo)	ST512	wzi_154	Cluster ST258 Clade2-like	AP	Cluster_04	Cluster_04	Cluster_04
					MP	Cluster_04	Cluster_04	Cluster_04
BG-Kpn-23-18	Papa Giovanni XXIII hospital (Bergamo)	ST512	wzi_154	Cluster ST258 Clade2-like	AP	Cluster_04	Cluster_04	Cluster_04
					MP	Cluster_04	Cluster_04	Cluster_04
BG-Kpn-25-18	Papa Giovanni XXIII hospital (Bergamo)	ST512	wzi_154	Cluster ST258 Clade2-like	AP	Cluster_04	Cluster_04	Cluster_04
					MP	Cluster_04	Cluster_04	Cluster_04
BG-Kpn-27-18	Papa Giovanni XXIII hospital (Bergamo)	ST512	wzi_154	Cluster ST258 Clade2-like	AP	Cluster_04	Cluster_04	Cluster_04
					MP	Cluster_04	Cluster_04	Cluster_04
BG-Kpn-29-18	Papa Giovanni XXIII hospital (Bergamo)	ST512	wzi_154	Cluster ST258 Clade2-like	AP	Cluster_04	Cluster_04	Cluster_04
					MP	Cluster_04	Cluster_04	Cluster_04
BG-Kpn-30-18	Papa Giovanni XXIII hospital (Bergamo)	ST512	wzi_154	Cluster ST258 Clade2-like	AP	Cluster_04	Cluster_04	Cluster_04
					MP	Cluster_04	Cluster_04	Cluster_04
KP123	San Raffaele hospital (Milan)	ST512	wzi_154	Cluster ST258 Clade2-like	AP	Cluster_04	Cluster_04	Cluster_04
					MP	Cluster_04	Cluster_04	Cluster_04
KP232	San Raffaele hospital (Milan)	ST258	wzi_154	Cluster ST258 Clade2-like	AP	Cluster_04	Cluster_04	Cluster_04
					MP	Cluster_09	Cluster_04	Cluster_04
KP252	San Raffaele hospital (Milan)	ST258	wzi_154	Cluster ST258 Clade2-like	AP	Cluster_04	Cluster_04	Cluster_04
					MP	Cluster_09	Cluster_04	Cluster_04
KP488	San Raffaele hospital (Milan)	ST258	wzi_154	Cluster ST258 Clade2-like	AP	Cluster_04	Cluster_04	Cluster_04
					MP	Cluster_04	Cluster_04	Cluster_04
BG-Kpn-22-18	Papa Giovanni XXIII hospital (Bergamo)	ST307	wzi_173	Cluster ST307-like	AP	Cluster_02	Cluster_02	Cluster_02
					MP	Cluster_02	Cluster_02	Cluster_02
KP13-19	San Raffaele hospital (Milan)	ST307	wzi_173	Cluster ST307-like	AP	Cluster_02	Undetermined	Cluster_02
					MP	Cluster_02	Cluster_02	Cluster_02
KP15-19	San Raffaele hospital (Milan)	ST307	wzi_173	Cluster ST307-like	AP	Cluster_02	Cluster_02	Cluster_02
					MP	Cluster_02	Cluster_02	Cluster_02
KP27-19	San Raffaele hospital (Milan)	ST307	wzi_173	Cluster ST307-like	AP	Cluster_02	Cluster_02	Cluster_02
					MP	Cluster_02	Cluster_02	Cluster_02
KP3-19	San Raffaele hospital (Milan)	ST307	wzi_173	Cluster ST307-like	AP	Cluster_02	Cluster_02	Cluster_02
					MP	Cluster_02	Cluster_02	Cluster_02
KP35-19	San Raffaele hospital (Milan)	ST307	wzi_173	Cluster ST307-like	AP	Cluster_02	Cluster_02	Cluster_02
					MP	Cluster_02	Cluster_02	Cluster_02
KP37-19	San Raffaele hospital (Milan)	ST307	wzi_173	Cluster ST307-like	AP	Cluster_02	Cluster_02	Cluster_02
					MP	Cluster_02	Cluster_02	Cluster_02
KP41-19	San Raffaele hospital (Milan)	ST307	wzi_173	Cluster ST307-like	AP	Cluster_02	Cluster_02	Cluster_02
					MP	Cluster_02	Cluster_02	Cluster_02
KP6-19	San Raffaele hospital (Milan)	ST307	wzi_173	Cluster ST307-like	AP	Cluster_02	Cluster_02	Cluster_02
					MP	Cluster_02	Cluster_02	Cluster_02
KP9-19	San Raffaele hospital (Milan)	ST307	wzi_173	Cluster ST307-like	AP	Cluster_02	Cluster_02	Cluster_02
					MP	Cluster_02	Cluster_02	Cluster_02
