# Supplementary material for: Repeatability and reproducibility of the wzi high resolution melting-based clustering analysis for Klebsiella pneumoniae typing
Source: AMB Express. 2020 Dec 14;10:217. doi: 10.1186/s13568-020-01164-7 (PMC7736600; doi:10.1186/s13568-020-01164-7)
Supplement: Supplementary file 2 — Additional file 2: Table S2. Instruments information. For each instrument used in this work, the model, the short name (used in manuscript, tables and figure), the sensitivity and the location are reported. [file 13568_2020_1164_MOESM2_ESM.xlsx]

## Sheet: Sheet1
Instrument	Short name	Instrument senstivity	Location
Biorad CFX96	CFX96	0.5 °C	IRCCS Policlinico San Matteo hospital, Pavia, Italy
Illumina Eco Real-Time	Eco_RT	0.1 °C	DIMEVET, University of Milan, Milan, Italy
Applied Biosystem QuantStudio 6 Flex	QS_6Flex	0.001 °C	Pediatric Clinical Research Center “Romeo and Enrica Invernizzi”, University of Milan, Milan, Italy
