# Supplementary material for: Repeatability and reproducibility of the wzi high resolution melting-based clustering analysis for Klebsiella pneumoniae typing
Source: AMB Express. 2020 Dec 14;10:217. doi: 10.1186/s13568-020-01164-7 (PMC7736600; doi:10.1186/s13568-020-01164-7)
Supplement: Supplementary file 3 — Additional file 3: Table S3. Strains melting temperatures. The instrument used for the HRM analysis, the operator who performed the HRM analysis, the primer set used, the melting temperature replicates (T1, T2 and T3) and their average melting temperature (aTm) are reported for each strain. [file 13568_2020_1164_MOESM3_ESM.xlsx]

## Sheet: Foglio1
	Instruments			wzi-3				wzi-4
Isolate	Model	Sensitivity (°C)	Operator	T1	T2	T3	aTm	T1	T2	T3	aTm
51BG	Applied Biosystem QuantStudio 6 Flex	0.001	AP	85.489	85.489	85.638	85.5387	84.446	84.446	84.446	84.446
51BG	Applied Biosystem QuantStudio 6 Flex	0.001	MP	85.488	85.637	85.637	85.5873	84.595	84.595	84.446	84.5453
51BG	Biorad CFX96	0.5	AP	85	85	85	85	84	84	84	84
51BG	Biorad CFX96	0.5	MP	85	85	85	85	84	84	84	84
51BG	Illumina Eco Real-Time	0.1	AP	86.9	86.8	86.8	86.8333	85.7	85.7	85.7	85.7
51BG	Illumina Eco Real-Time	0.1	MP	86.8	86.8	86.7	86.7667	85.7	85.7	85.6	85.6667
52BG	Applied Biosystem QuantStudio 6 Flex	0.001	AP	85.5	85.5	85.5	85.5	84.904	84.904	84.904	84.904
52BG	Applied Biosystem QuantStudio 6 Flex	0.001	MP	85.359	85.359	85.359	85.359	84.762	84.912	84.912	84.862
52BG	Biorad CFX96	0.5	AP	85	85	85	85	85	84.5	84.5	84.6667
52BG	Biorad CFX96	0.5	MP	85	85	85	85	85	84.5	84.5	84.6667
52BG	Illumina Eco Real-Time	0.1	AP	86.7	86.7	86.6	86.6667	86.1	86.1	86.1	86.1
52BG	Illumina Eco Real-Time	0.1	MP	86.6	86.7	86.6	86.6333	86.1	86.1	86.2	86.1333
54BG	Applied Biosystem QuantStudio 6 Flex	0.001	AP	84.308	84.308	84.457	84.3577	85.053	85.202	85.202	85.1523
54BG	Applied Biosystem QuantStudio 6 Flex	0.001	MP	84.166	84.166	84.315	84.2157	85.061	85.061	85.21	85.1107
54BG	Biorad CFX96	0.5	AP	84	84	84	84	84.5	84.5	84.5	84.5
54BG	Biorad CFX96	0.5	MP	84	84	84	84	84.5	84.5	84.5	84.5
54BG	Illumina Eco Real-Time	0.1	AP	85.5	85.5	85.5	85.5	86.1	86.1	86.1	86.1
54BG	Illumina Eco Real-Time	0.1	MP	85.2	85.5	85.5	85.4	86.2	86.2	86.2	86.2
55BG	Applied Biosystem QuantStudio 6 Flex	0.001	AP	84.148	84.148	84.148	84.148	85.042	85.042	85.042	85.042
55BG	Applied Biosystem QuantStudio 6 Flex	0.001	MP	84.148	84.148	84.148	84.148	85.191	85.191	85.042	85.1413
55BG	Biorad CFX96	0.5	AP	84	84	84	84	84.5	84.5	84.5	84.5
55BG	Biorad CFX96	0.5	MP	84	84	84	84	85	85	84.5	84.8333
55BG	Illumina Eco Real-Time	0.1	AP	85.6	85.6	85.5	85.5667	86.2	86.2	86.2	86.2
55BG	Illumina Eco Real-Time	0.1	MP	85.5	85.4	85.3	85.4	86	86.2	86.2	86.1333
56BG	Applied Biosystem QuantStudio 6 Flex	0.001	AP	84.457	84.457	84.308	84.4073	85.202	85.053	85.053	85.1027
56BG	Applied Biosystem QuantStudio 6 Flex	0.001	MP	84.315	84.166	84.166	84.2157	85.21	85.061	85.061	85.1107
56BG	Biorad CFX96	0.5	AP	84	84	83.5	83.8333	84.5	84.5	84.5	84.5
56BG	Biorad CFX96	0.5	MP	84	83.5	83.5	83.6667	84.5	84.5	84.5	84.5
56BG	Illumina Eco Real-Time	0.1	AP	85.5	85.5	85.4	85.4667	86.1	86.1	86.1	86.1
56BG	Illumina Eco Real-Time	0.1	MP	85.5	85.5	85.4	85.4667	86.1	86.1	86.1	86.1
57BG	Applied Biosystem QuantStudio 6 Flex	0.001	AP	84.158	84.158	84.158	84.158	85.052	85.052	85.052	85.052
57BG	Applied Biosystem QuantStudio 6 Flex	0.001	MP	84.158	84.158	84.158	84.158	85.052	85.052	85.052	85.052
57BG	Biorad CFX96	0.5	AP	84	84	84	84	84.5	84.5	85	84.6667
57BG	Biorad CFX96	0.5	MP	83.5	83.5	83.5	83.5	84.5	84.5	84.5	84.5
57BG	Illumina Eco Real-Time	0.1	AP	85.5	85.5	85.4	85.4667	86.1	86.1	86.1	86.1
57BG	Illumina Eco Real-Time	0.1	MP	85.5	85.5	85.4	85.4667	86	86	86	86
63BG	Applied Biosystem QuantStudio 6 Flex	0.001	AP	84.148	84.148	84.148	84.148	85.042	85.042	85.042	85.042
63BG	Applied Biosystem QuantStudio 6 Flex	0.001	MP	84.297	84.148	84.148	84.1977	85.042	85.191	85.042	85.0917
63BG	Biorad CFX96	0.5	AP	84	84	84	84	84.5	84.5	84.5	84.5
63BG	Biorad CFX96	0.5	MP	84	84	84	84	84.5	84.5	84.5	84.5
63BG	Illumina Eco Real-Time	0.1	AP	85.6	85.6	85.6	85.6	86.1	86.1	86.2	86.1333
63BG	Illumina Eco Real-Time	0.1	MP	85.5	85.6	85.5	85.5333	86.1	86.1	86.1	86.1
BG-Kpn-101-19	Applied Biosystem QuantStudio 6 Flex	0.001	AP	85.798	85.798	85.798	85.798	84.159	84.159	84.159	84.159
BG-Kpn-101-19	Applied Biosystem QuantStudio 6 Flex	0.001	MP	85.657	85.657	85.657	85.657	84.166	84.166	84.017	84.1163
BG-Kpn-101-19	Biorad CFX96	0.5	AP	85	85	85	85	83.5	83.5	83.5	83.5
BG-Kpn-101-19	Biorad CFX96	0.5	MP	85	85	85	85	83.5	83.5	83.5	83.5
BG-Kpn-101-19	Illumina Eco Real-Time	0.1	AP	86.7	86.7	86.7	86.7	85.1	85.2	85.2	85.1667
BG-Kpn-101-19	Illumina Eco Real-Time	0.1	MP	86.7	86.6	86.6	86.6333	85.1	85.1	85.2	85.1333
BG-Kpn-103-19	Applied Biosystem QuantStudio 6 Flex	0.001	AP	85.946	85.797	85.797	85.8467	84.158	84.158	84.158	84.158
BG-Kpn-103-19	Applied Biosystem QuantStudio 6 Flex	0.001	MP	85.649	85.649	85.649	85.649	84.158	84.158	84.158	84.158
BG-Kpn-103-19	Biorad CFX96	0.5	AP	85	85	85	85	84	84	84	84
BG-Kpn-103-19	Biorad CFX96	0.5	MP	85	85	85	85	83.5	83.5	83.5	83.5
BG-Kpn-103-19	Illumina Eco Real-Time	0.1	AP	86.9	86.8	86.8	86.8333	85.3	85.3	85.3	85.3
BG-Kpn-103-19	Illumina Eco Real-Time	0.1	MP	86.9	86.8	86.8	86.8333	85.3	85.3	85.3	85.3
BG-Kpn-21-18	Applied Biosystem QuantStudio 6 Flex	0.001	AP	84.308	84.308	84.308	84.308	84.159	84.159	84.009	84.109
BG-Kpn-21-18	Applied Biosystem QuantStudio 6 Flex	0.001	MP	84.166	84.166	84.166	84.166	84.166	84.017	84.017	84.0667
BG-Kpn-21-18	Biorad CFX96	0.5	AP	84	84	84	84	83.5	83.5	83.5	83.5
BG-Kpn-21-18	Biorad CFX96	0.5	MP	84	84	84	84	83.5	84	83.5	83.6667
BG-Kpn-21-18	Illumina Eco Real-Time	0.1	AP	85.5	85.5	85.4	85.4667	85.1	85.1	85.1	85.1
BG-Kpn-21-18	Illumina Eco Real-Time	0.1	MP	85.4	85.3	85.4	85.3667	85	85	85	85
BG-Kpn-22-18	Applied Biosystem QuantStudio 6 Flex	0.001	AP	84.904	84.904	84.904	84.904	83.264	83.264	83.264	83.264
BG-Kpn-22-18	Applied Biosystem QuantStudio 6 Flex	0.001	MP	84.762	84.762	84.912	84.812	83.271	83.271	83.122	83.2213
BG-Kpn-22-18	Biorad CFX96	0.5	AP	84.5	84.5	84.5	84.5	83	82.5	83	82.8333
BG-Kpn-22-18	Biorad CFX96	0.5	MP	84.5	84.5	84.5	84.5	82.5	83	83	82.8333
BG-Kpn-22-18	Illumina Eco Real-Time	0.1	AP	86.1	86	86	86.0333	84.3	84.3	84.4	84.3333
BG-Kpn-22-18	Illumina Eco Real-Time	0.1	MP	86	85.9	85.9	85.9333	84.3	84.3	84.3	84.3
BG-Kpn-23-18	Applied Biosystem QuantStudio 6 Flex	0.001	AP	84.457	84.457	84.308	84.4073	84.159	84.159	84.009	84.109
BG-Kpn-23-18	Applied Biosystem QuantStudio 6 Flex	0.001	MP	84.166	84.166	84.166	84.166	84.166	84.166	84.017	84.1163
BG-Kpn-23-18	Biorad CFX96	0.5	AP	84	84	84	84	83.5	83.5	83.5	83.5
BG-Kpn-23-18	Biorad CFX96	0.5	MP	84	84	84	84	83.5	83.5	83.5	83.5
BG-Kpn-23-18	Illumina Eco Real-Time	0.1	AP	85.5	85.5	85.4	85.4667	85.1	85.1	85.1	85.1
BG-Kpn-23-18	Illumina Eco Real-Time	0.1	MP	85.5	85.4	85.4	85.4333	85	85	85.1	85.0333
BG-Kpn-25-18	Applied Biosystem QuantStudio 6 Flex	0.001	AP	84.307	84.307	84.307	84.307	84.009	84.009	84.009	84.009
BG-Kpn-25-18	Applied Biosystem QuantStudio 6 Flex	0.001	MP	84.158	84.158	84.158	84.158	84.009	84.009	84.009	84.009
BG-Kpn-25-18	Biorad CFX96	0.5	AP	84	84	84	84	83.5	83.5	83.5	83.5
BG-Kpn-25-18	Biorad CFX96	0.5	MP	84	84	84	84	84	84	83.5	83.8333
BG-Kpn-25-18	Illumina Eco Real-Time	0.1	AP	85.6	85.5	85.5	85.5333	85.2	85.2	85.2	85.2
BG-Kpn-25-18	Illumina Eco Real-Time	0.1	MP	85.6	85.6	85.4	85.5333	85.2	85.2	85.2	85.2
BG-Kpn-27-18	Applied Biosystem QuantStudio 6 Flex	0.001	AP	84.307	84.307	84.307	84.307	84.158	84.158	84.009	84.1083
BG-Kpn-27-18	Applied Biosystem QuantStudio 6 Flex	0.001	MP	84.307	84.158	84.158	84.2077	84.009	84.009	84.009	84.009
BG-Kpn-27-18	Biorad CFX96	0.5	AP	84	84	84	84	83.5	83.5	83.5	83.5
BG-Kpn-27-18	Biorad CFX96	0.5	MP	84	84	84	84	83.5	83.5	83.5	83.5
BG-Kpn-27-18	Illumina Eco Real-Time	0.1	AP	85.6	85.6	85.5	85.5667	85.2	85.2	85.2	85.2
BG-Kpn-27-18	Illumina Eco Real-Time	0.1	MP	85.6	85.6	85.5	85.5667	85.3	85.3	85.2	85.2667
BG-Kpn-29-18	Applied Biosystem QuantStudio 6 Flex	0.001	AP	84.307	84.307	84.307	84.307	84.009	84.009	84.009	84.009
BG-Kpn-29-18	Applied Biosystem QuantStudio 6 Flex	0.001	MP	84.158	84.307	84.158	84.2077	84.009	84.009	84.009	84.009
BG-Kpn-29-18	Biorad CFX96	0.5	AP	84	84	84	84	83.5	83.5	83.5	83.5
BG-Kpn-29-18	Biorad CFX96	0.5	MP	84	84	84	84	83.5	83.5	83.5	83.5
BG-Kpn-29-18	Illumina Eco Real-Time	0.1	AP	85.6	85.6	85.5	85.5667	85.2	85.2	85.2	85.2
BG-Kpn-29-18	Illumina Eco Real-Time	0.1	MP	85.6	85.5	85.5	85.5333	85.3	85.2	85.1	85.2
BG-Kpn-30-18	Applied Biosystem QuantStudio 6 Flex	0.001	AP	84.307	84.307	84.307	84.307	84.009	84.009	84.009	84.009
BG-Kpn-30-18	Applied Biosystem QuantStudio 6 Flex	0.001	MP	84.158	84.158	84.158	84.158	84.009	84.009	84.009	84.009
BG-Kpn-30-18	Biorad CFX96	0.5	AP	84	84	84	84	83.5	83.5	83.5	83.5
BG-Kpn-30-18	Biorad CFX96	0.5	MP	84	84	84	84	84	83.5	83.5	83.6667
BG-Kpn-30-18	Illumina Eco Real-Time	0.1	AP	85.6	85.6	85.6	85.6	85.2	85.2	85.2	85.2
BG-Kpn-30-18	Illumina Eco Real-Time	0.1	MP	85.6	85.6	85.5	85.5667	85.3	85.2	85.1	85.2
KP1-19	Applied Biosystem QuantStudio 6 Flex	0.001	AP	85.798	85.798	85.947	85.8477	84.308	84.308	84.159	84.2583
KP1-19	Applied Biosystem QuantStudio 6 Flex	0.001	MP	85.657	85.657	85.508	85.6073	84.315	84.315	84.017	84.2157
KP1-19	Biorad CFX96	0.5	AP	85	85	85	85	83.5	83.5	83.5	83.5
KP1-19	Biorad CFX96	0.5	MP	85	85	85	85	83.5	83.5	83.5	83.5
KP1-19	Illumina Eco Real-Time	0.1	AP	86.8	86.7	86.7	86.7333	85.2	85.2	85.2	85.2
KP1-19	Illumina Eco Real-Time	0.1	MP	86.7	86.7	86.7	86.7	85.2	85.2	85.2	85.2
KP123	Applied Biosystem QuantStudio 6 Flex	0.001	AP	84.307	84.158	84.307	84.2573	84.158	84.009	84.009	84.0587
KP123	Applied Biosystem QuantStudio 6 Flex	0.001	MP	84.307	84.307	84.158	84.2573	84.158	84.009	84.009	84.0587
KP123	Biorad CFX96	0.5	AP	84	84	84	84	83.5	83.5	83.5	83.5
KP123	Biorad CFX96	0.5	MP	84	84	84	84	84	84	83.5	83.8333
KP123	Illumina Eco Real-Time	0.1	AP	85.6	85.6	85.5	85.5667	85.2	85.2	85.2	85.2
KP123	Illumina Eco Real-Time	0.1	MP	85.6	85.5	85.5	85.5333	85.2	85.2	85.1	85.1667
KP13-19	Applied Biosystem QuantStudio 6 Flex	0.001	AP	84.903	84.903	84.903	84.903	83.413	83.264	83.264	83.3137
KP13-19	Applied Biosystem QuantStudio 6 Flex	0.001	MP	84.754	84.754	84.754	84.754	83.264	83.264	83.264	83.264
KP13-19	Biorad CFX96	0.5	AP	84.5	84.5	84.5	84.5	83	83	83	83
KP13-19	Biorad CFX96	0.5	MP	84.5	84.5	84.5	84.5	83	83	83	83
KP13-19	Illumina Eco Real-Time	0.1	AP	86.1	86.1	85.9	86.0333	84.5	84.5	84.5	84.5
KP13-19	Illumina Eco Real-Time	0.1	MP	86.2	86.1	86.1	86.1333	84.4	84.4	84.4	84.4
KP15-19	Applied Biosystem QuantStudio 6 Flex	0.001	AP	84.904	84.904	84.904	84.904	83.413	83.413	83.264	83.3633
KP15-19	Applied Biosystem QuantStudio 6 Flex	0.001	MP	84.762	84.762	84.912	84.812	83.42	83.271	83.271	83.3207
KP15-19	Biorad CFX96	0.5	AP	84.5	84.5	84.5	84.5	82.5	82.5	82.5	82.5
KP15-19	Biorad CFX96	0.5	MP	84.5	84.5	84.5	84.5	82.5	82.5	82.5	82.5
KP15-19	Illumina Eco Real-Time	0.1	AP	86	86	85.9	85.9667	84.3	84.3	84.3	84.3
KP15-19	Illumina Eco Real-Time	0.1	MP	85.9	85.9	85.9	85.9	84.2	84.3	84.2	84.2333
KP17-19	Applied Biosystem QuantStudio 6 Flex	0.001	AP	85.649	85.798	85.798	85.7483	84.308	84.308	84.159	84.2583
KP17-19	Applied Biosystem QuantStudio 6 Flex	0.001	MP	85.508	85.657	85.657	85.6073	84.315	84.315	84.166	84.2653
KP17-19	Biorad CFX96	0.5	AP	85	85	85	85	84	83.5	83.5	83.6667
KP17-19	Biorad CFX96	0.5	MP	85.5	85	85	85.1667	84	84	83.5	83.8333
KP17-19	Illumina Eco Real-Time	0.1	AP	86.8	86.8	86.7	86.7667	85.2	85.2	85.2	85.2
KP17-19	Illumina Eco Real-Time	0.1	MP	86.8	86.8	86.7	86.7667	85.3	85.3	85.3	85.3
KP18-19	Applied Biosystem QuantStudio 6 Flex	0.001	AP	85.499	85.35	85.35	85.3997	83.86	83.86	83.86	83.86
KP18-19	Applied Biosystem QuantStudio 6 Flex	0.001	MP	85.35	85.35	85.201	85.3003	84.009	84.009	83.86	83.9593
KP18-19	Biorad CFX96	0.5	AP	85	85	85	85	83.5	83.5	83.5	83.5
KP18-19	Biorad CFX96	0.5	MP	85	84.5	84.5	84.6667	83.5	83.5	83.5	83.5
KP18-19	Illumina Eco Real-Time	0.1	AP	86.6	86.6	86.5	86.5667	85.1	85	85	85.0333
KP18-19	Illumina Eco Real-Time	0.1	MP	86.6	86.6	86.5	86.5667	85.2	85.2	85	85.1333
KP20-19	Applied Biosystem QuantStudio 6 Flex	0.001	AP	84.297	84.148	84.148	84.1977	85.042	85.042	84.893	84.9923
KP20-19	Applied Biosystem QuantStudio 6 Flex	0.001	MP	84.297	84.297	84.148	84.2473	85.191	85.042	85.042	85.0917
KP20-19	Biorad CFX96	0.5	AP	84	84	84	84	85	85	85	85
KP20-19	Biorad CFX96	0.5	MP	84	84	84	84	85	84.5	85	84.8333
KP20-19	Illumina Eco Real-Time	0.1	AP	85.6	85.6	85.6	85.6	86.2	86.1	86.2	86.1667
KP20-19	Illumina Eco Real-Time	0.1	MP	85.5	85.4	85.4	85.4333	86.1	86.1	86.1	86.1
KP21-19	Applied Biosystem QuantStudio 6 Flex	0.001	AP	84.297	84.297	84.297	84.297	84.893	84.893	84.893	84.893
KP21-19	Applied Biosystem QuantStudio 6 Flex	0.001	MP	84.446	84.297	84.148	84.297	85.191	85.042	85.042	85.0917
KP21-19	Biorad CFX96	0.5	AP	84	84	84	84	85	84.5	84.5	84.6667
KP21-19	Biorad CFX96	0.5	MP	84	84	84	84	84.5	84.5	84.5	84.5
KP21-19	Illumina Eco Real-Time	0.1	AP	85.6	85.6	85.5	85.5667	86.2	86.2	86.2	86.2
KP21-19	Illumina Eco Real-Time	0.1	MP	85.5	85.4	85.4	85.4333	86.1	86.1	86.1	86.1
KP232	Applied Biosystem QuantStudio 6 Flex	0.001	AP	84.158	84.158	84.158	84.158	84.158	84.009	84.009	84.0587
KP232	Applied Biosystem QuantStudio 6 Flex	0.001	MP	84.009	84.158	84.158	84.1083	84.009	84.009	84.009	84.009
KP232	Biorad CFX96	0.5	AP	84	84	84	84	83.5	83.5	83.5	83.5
KP232	Biorad CFX96	0.5	MP	83.5	83.5	83.5	83.5	83.5	83.5	83.5	83.5
KP232	Illumina Eco Real-Time	0.1	AP	85.6	85.5	85.4	85.5	85.2	85.2	85.2	85.2
KP232	Illumina Eco Real-Time	0.1	MP	85.6	85.4	85.3	85.4333	85.1	85.1	85	85.0667
KP246	Applied Biosystem QuantStudio 6 Flex	0.001	AP	84.307	84.307	84.158	84.2573	85.052	85.052	85.052	85.052
KP246	Applied Biosystem QuantStudio 6 Flex	0.001	MP	84.307	84.158	84.158	84.2077	85.052	85.052	85.052	85.052
KP246	Biorad CFX96	0.5	AP	84	84	84	84	84.5	84.5	85	84.6667
KP246	Biorad CFX96	0.5	MP	83.5	83.5	83.5	83.5	84.5	84.5	84.5	84.5
KP246	Illumina Eco Real-Time	0.1	AP	85.5	85.5	85.5	85.5	86.1	86.2	86.2	86.1667
KP246	Illumina Eco Real-Time	0.1	MP	85.5	85.5	85.4	85.4667	86.1	86.1	86.1	86.1
KP252	Applied Biosystem QuantStudio 6 Flex	0.001	AP	84.158	84.158	84.158	84.158	84.009	84.009	84.009	84.009
KP252	Applied Biosystem QuantStudio 6 Flex	0.001	MP	84.158	84.009	84.158	84.1083	84.009	84.009	84.009	84.009
KP252	Biorad CFX96	0.5	AP	84	84	84	84	83.5	83.5	83.5	83.5
KP252	Biorad CFX96	0.5	MP	83.5	83.5	83.5	83.5	83.5	83.5	83.5	83.5
KP252	Illumina Eco Real-Time	0.1	AP	85.5	85.5	85.5	85.5	85.2	85.1	85.2	85.1667
KP252	Illumina Eco Real-Time	0.1	MP	85.5	85.4	85.4	85.4333	85.1	85.1	85.1	85.1
KP261	Applied Biosystem QuantStudio 6 Flex	0.001	AP	84.148	84.148	84.297	84.1977	85.042	85.042	85.042	85.042
KP261	Applied Biosystem QuantStudio 6 Flex	0.001	MP	84.148	84.148	84.297	84.1977	85.191	85.191	85.191	85.191
KP261	Biorad CFX96	0.5	AP	84	84	84	84	84.5	84.5	84.5	84.5
KP261	Biorad CFX96	0.5	MP	84	84	84	84	84.5	85	84.5	84.6667
KP261	Illumina Eco Real-Time	0.1	AP	85.6	85.6	85.5	85.5667	86.2	86.2	86.2	86.2
KP261	Illumina Eco Real-Time	0.1	MP	85.5	85.5	85.5	85.5	86.1	86.2	86.1	86.1333
KP27-19	Applied Biosystem QuantStudio 6 Flex	0.001	AP	84.605	84.605	84.605	84.605	83.115	82.965	82.965	83.015
KP27-19	Applied Biosystem QuantStudio 6 Flex	0.001	MP	84.605	84.605	84.456	84.5553	83.115	83.115	82.966	83.0653
KP27-19	Biorad CFX96	0.5	AP	84	84	84	84	82.5	82.5	82.5	82.5
KP27-19	Biorad CFX96	0.5	MP	84	84	84	84	82.5	82.5	82.5	82.5
KP27-19	Illumina Eco Real-Time	0.1	AP	85.9	85.8	85.7	85.8	84.1	84	84.1	84.0667
KP27-19	Illumina Eco Real-Time	0.1	MP	86	85.9	85.7	85.8667	84.2	84.2	84.1	84.1667
KP3-19	Applied Biosystem QuantStudio 6 Flex	0.001	AP	84.744	84.744	84.744	84.744	83.106	83.106	82.957	83.0563
KP3-19	Applied Biosystem QuantStudio 6 Flex	0.001	MP	84.893	84.744	84.744	84.7937	83.254	83.254	83.105	83.2043
KP3-19	Biorad CFX96	0.5	AP	84.5	84.5	84.5	84.5	83	83	83	83
KP3-19	Biorad CFX96	0.5	MP	84.5	84.5	84.5	84.5	83	83	83	83
KP3-19	Illumina Eco Real-Time	0.1	AP	86.1	86.1	86	86.0667	84.4	84.4	84.4	84.4
KP3-19	Illumina Eco Real-Time	0.1	MP	86	85.9	85.9	85.9333	84.2	84.2	84.2	84.2
KP35-19	Applied Biosystem QuantStudio 6 Flex	0.001	AP	84.744	84.744	84.744	84.744	83.106	83.106	83.106	83.106
KP35-19	Applied Biosystem QuantStudio 6 Flex	0.001	MP	84.893	84.893	84.744	84.8433	83.254	83.254	83.105	83.2043
KP35-19	Biorad CFX96	0.5	AP	84.5	84.5	84.5	84.5	83	83	83	83
KP35-19	Biorad CFX96	0.5	MP	84.5	84.5	84.5	84.5	83	83	83	83
KP35-19	Illumina Eco Real-Time	0.1	AP	86.1	86.1	86.1	86.1	84.4	84.4	84.4	84.4
KP35-19	Illumina Eco Real-Time	0.1	MP	86	86	85.9	85.9667	84.3	84.3	84.2	84.2667
KP359	Applied Biosystem QuantStudio 6 Flex	0.001	AP	84.457	84.308	84.308	84.3577	84.457	84.457	84.457	84.457
KP359	Applied Biosystem QuantStudio 6 Flex	0.001	MP	84.315	84.315	84.315	84.315	84.464	84.464	84.315	84.4143
KP359	Biorad CFX96	0.5	AP	84	83.5	83.5	83.6667	84	84	84	84
KP359	Biorad CFX96	0.5	MP	84	83.5	83.5	83.6667	84	84	84	84
KP359	Illumina Eco Real-Time	0.1	AP	85.3	85.3	85.3	85.3	85.3	85.3	85.4	85.3333
KP359	Illumina Eco Real-Time	0.1	MP	85.3	85.3	85.3	85.3	85.3	85.3	85.3	85.3
KP366	Applied Biosystem QuantStudio 6 Flex	0.001	AP	85.947	85.947	85.798	85.8973	84.308	84.308	84.159	84.2583
KP366	Applied Biosystem QuantStudio 6 Flex	0.001	MP	85.806	85.806	85.657	85.7563	84.315	84.166	84.166	84.2157
KP366	Biorad CFX96	0.5	AP	85	85	85	85	83.5	83.5	83.5	83.5
KP366	Biorad CFX96	0.5	MP	85	85	85	85	83.5	83.5	83.5	83.5
KP366	Illumina Eco Real-Time	0.1	AP	86.8	86.7	86.7	86.7333	85.2	85.2	85.2	85.2
KP366	Illumina Eco Real-Time	0.1	MP	86.7	86.6	86.6	86.6333	85.1	85.2	85.1	85.1333
KP37-19	Applied Biosystem QuantStudio 6 Flex	0.001	AP	84.893	84.744	84.744	84.7937	83.106	83.106	83.106	83.106
KP37-19	Applied Biosystem QuantStudio 6 Flex	0.001	MP	84.893	84.893	84.893	84.893	83.403	83.254	83.254	83.3037
KP37-19	Biorad CFX96	0.5	AP	84.5	84.5	84.5	84.5	83	83	83	83
KP37-19	Biorad CFX96	0.5	MP	84.5	84.5	84.5	84.5	83	83	83	83
KP37-19	Illumina Eco Real-Time	0.1	AP	86.1	86.1	86.1	86.1	84.4	84.4	84.5	84.4333
KP37-19	Illumina Eco Real-Time	0.1	MP	86	85.9	85.9	85.9333	84.3	84.3	84.2	84.2667
KP4-19	Applied Biosystem QuantStudio 6 Flex	0.001	AP	85.35	85.35	85.35	85.35	83.86	83.86	83.711	83.8103
KP4-19	Applied Biosystem QuantStudio 6 Flex	0.001	MP	85.35	85.35	85.052	85.2507	83.86	83.86	83.711	83.8103
KP4-19	Biorad CFX96	0.5	AP	85	85	85	85	83.5	83.5	83.5	83.5
KP4-19	Biorad CFX96	0.5	MP	84.5	84.5	84.5	84.5	83.5	83.5	83	83.3333
KP4-19	Illumina Eco Real-Time	0.1	AP	86.6	86.5	86.4	86.5	85	84.9	84.9	84.9333
KP4-19	Illumina Eco Real-Time	0.1	MP	86.5	86.5	86.4	86.4667	85	85	84.9	84.9667
KP41-19	Applied Biosystem QuantStudio 6 Flex	0.001	AP	84.893	84.893	84.893	84.893	83.106	83.106	83.106	83.106
KP41-19	Applied Biosystem QuantStudio 6 Flex	0.001	MP	84.893	84.893	84.893	84.893	83.254	83.403	83.254	83.3037
KP41-19	Biorad CFX96	0.5	AP	84.5	84.5	84.5	84.5	83	83	83	83
KP41-19	Biorad CFX96	0.5	MP	84.5	84.5	84.5	84.5	83	83	83	83
KP41-19	Illumina Eco Real-Time	0.1	AP	86.1	86.1	86.1	86.1	84.4	84.4	84.4	84.4
KP41-19	Illumina Eco Real-Time	0.1	MP	86	86	85.9	85.9667	84.3	84.3	84.3	84.3
KP485	Applied Biosystem QuantStudio 6 Flex	0.001	AP	82.966	82.966	82.966	82.966	84.308	84.308	84.308	84.308
KP485	Applied Biosystem QuantStudio 6 Flex	0.001	MP	82.824	82.824	82.824	82.824	84.315	84.315	84.166	84.2653
KP485	Biorad CFX96	0.5	AP	82.5	82.5	82.5	82.5	83.5	83.5	83.5	83.5
KP485	Biorad CFX96	0.5	MP	82.5	82.5	82.5	82.5	83.5	84	83.5	83.6667
KP485	Illumina Eco Real-Time	0.1	AP	83.9	83.9	83.9	83.9	85.2	85.3	85.3	85.2667
KP485	Illumina Eco Real-Time	0.1	MP	83.9	83.9	83.9	83.9	85.2	85.2	85.2	85.2
KP488	Applied Biosystem QuantStudio 6 Flex	0.001	AP	84.158	84.158	84.158	84.158	84.009	84.009	84.009	84.009
KP488	Applied Biosystem QuantStudio 6 Flex	0.001	MP	84.158	84.009	84.158	84.1083	84.009	84.009	84.009	84.009
KP488	Biorad CFX96	0.5	AP	84	84	84	84	83.5	83.5	83.5	83.5
KP488	Biorad CFX96	0.5	MP	84	83.5	83.5	83.6667	83.5	83.5	83.5	83.5
KP488	Illumina Eco Real-Time	0.1	AP	85.5	85.5	85.5	85.5	85.1	85.1	85.2	85.1333
KP488	Illumina Eco Real-Time	0.1	MP	85.5	85.3	85.4	85.4	85.1	85.1	85	85.0667
KP54-19	Applied Biosystem QuantStudio 6 Flex	0.001	AP	84.297	84.297	84.148	84.2473	84.893	84.893	84.893	84.893
KP54-19	Applied Biosystem QuantStudio 6 Flex	0.001	MP	84.446	84.297	84.297	84.3467	85.042	85.042	85.042	85.042
KP54-19	Biorad CFX96	0.5	AP	84	84	84	84	85	85	85	85
KP54-19	Biorad CFX96	0.5	MP	84	84	84	84	85	85	84.5	84.8333
KP54-19	Illumina Eco Real-Time	0.1	AP	85.6	85.6	85.5	85.5667	86.2	86.2	86.2	86.2
KP54-19	Illumina Eco Real-Time	0.1	MP	85.5	85.4	85.4	85.4333	86.1	86.1	86	86.0667
KP6-19	Applied Biosystem QuantStudio 6 Flex	0.001	AP	84.893	84.893	84.744	84.8433	83.106	83.106	83.106	83.106
KP6-19	Applied Biosystem QuantStudio 6 Flex	0.001	MP	84.893	84.893	84.893	84.893	83.254	83.254	83.254	83.254
KP6-19	Biorad CFX96	0.5	AP	84.5	84.5	84.5	84.5	83	83	83	83
KP6-19	Biorad CFX96	0.5	MP	84.5	84.5	84.5	84.5	83	83	83	83
KP6-19	Illumina Eco Real-Time	0.1	AP	86.1	86.1	86	86.0667	84.4	84.4	84.4	84.4
KP6-19	Illumina Eco Real-Time	0.1	MP	86	86	85.9	85.9667	84.3	84.3	84.3	84.3
KP8-19	Applied Biosystem QuantStudio 6 Flex	0.001	AP	85.638	85.638	85.638	85.638	83.999	83.999	83.999	83.999
KP8-19	Applied Biosystem QuantStudio 6 Flex	0.001	MP	85.786	85.637	85.637	85.6867	84.148	84.148	83.999	84.0983
KP8-19	Biorad CFX96	0.5	AP	85	85	85	85	84	84	84	84
KP8-19	Biorad CFX96	0.5	MP	85	85	85	85	84	84	84	84
KP8-19	Illumina Eco Real-Time	0.1	AP	86.9	86.8	86.8	86.8333	85.3	85.3	85.3	85.3
KP8-19	Illumina Eco Real-Time	0.1	MP	86.8	86.7	86.6	86.7	85.2	85.2	85.2	85.2
KP9-19	Applied Biosystem QuantStudio 6 Flex	0.001	AP	84.744	84.744	84.744	84.744	83.106	83.106	83.106	83.106
KP9-19	Applied Biosystem QuantStudio 6 Flex	0.001	MP	84.893	84.893	84.893	84.893	83.254	83.254	83.254	83.254
KP9-19	Biorad CFX96	0.5	AP	84.5	84.5	84.5	84.5	83	83	83	83
KP9-19	Biorad CFX96	0.5	MP	84.5	84.5	84.5	84.5	83	83	83	83
KP9-19	Illumina Eco Real-Time	0.1	AP	86.1	86.1	86	86.0667	84.4	84.4	84.4	84.4
KP9-19	Illumina Eco Real-Time	0.1	MP	86	86	85.9	85.9667	84.3	84.3	84.3	84.3
KP925	Applied Biosystem QuantStudio 6 Flex	0.001	AP	85.947	85.947	85.947	85.947	84.308	84.308	84.159	84.2583
KP925	Applied Biosystem QuantStudio 6 Flex	0.001	MP	85.657	85.806	85.806	85.7563	84.315	84.315	84.166	84.2653
KP925	Biorad CFX96	0.5	AP	85	85	85	85	83.5	83.5	83.5	83.5
KP925	Biorad CFX96	0.5	MP	85	85	85	85	83.5	83.5	83.5	83.5
KP925	Illumina Eco Real-Time	0.1	AP	86.8	86.8	86.7	86.7667	85.2	85.2	85.3	85.2333
KP925	Illumina Eco Real-Time	0.1	MP	86.7	86.7	86.5	86.6333	85.2	85.2	85.2	85.2
