# Supplementary material for: Repeatability and reproducibility of the wzi high resolution melting-based clustering analysis for Klebsiella pneumoniae typing
Source: AMB Express. 2020 Dec 14;10:217. doi: 10.1186/s13568-020-01164-7 (PMC7736600; doi:10.1186/s13568-020-01164-7)
Supplement: Supplementary file 4 — Additional file 4: Table S4. Melting temperature differences among instruments and operators. The median of the average melting temperatures differences for each strain among instruments and operators are reported. In brackets, minimum and maximum difference values are reported. The comparisons between the two operators on the same instrument are reported in bold. [file 13568_2020_1164_MOESM4_ESM.xlsx]

## Sheet: max_differnces_wzi3_median
			CFX		EcoRT		QSFlex6
			AP	MP	AP	MP	AP
wzi-3	CFX	MP	0.00 (0.00-0.50)
	EcoRT	AP	1.57 (1.40-1.83)	1.60 (1.40-2.00)
		MP	1.47 (1.37-1.87)	1.57 (1.37-1.97)	0.07 (0.00-0.17)
	QSFlex6	AP	0.34 (0.15-0.95)	0.40 (0.15-0.95)	1.22 (0.82-1.45)	1.17 (0.68-1.38)
		MP	0.30 (0.11-0.76)	0.39 (0.15-0.76)	1.27 (0.97-1.44)	1.18 (0.87-1.41)	0.10 (0.00-0.24)
wzi-4	CFX	MP	0.00 (0.00-0.50)
	EcoRT	AP	1.60 (1.17-1.80)	1.57 (1.30-1.80)
		MP	1.57 (1.07-1.77)	1.53 (1.20-1.80)	0.07 (0.00-0.20)
	QSFlex6	AP	0.51 (0.00-0.86)	0.45 (0.00-0.86)	1.14 (0.87-1.34)	1.09 (0.84-1.27)
		MP	0.51 (0.04-0.82)	0.51 (0.10-0.82)	1.11 (0.92-1.24)	1.05 (0.89-1.27)	0.04 (0.00-0.20)
