# Supplementary material for: Repeatability and reproducibility of the wzi high resolution melting-based clustering analysis for Klebsiella pneumoniae typing
Source: AMB Express. 2020 Dec 14;10:217. doi: 10.1186/s13568-020-01164-7 (PMC7736600; doi:10.1186/s13568-020-01164-7)
Supplement: Supplementary file 5 — Additional file 5: Table S5. Results of statistical analyses. The results of statistical analyses are reported. [file 13568_2020_1164_MOESM5_ESM.xlsx]

## Sheet: Statistical_analyses
Test	Factor / Interaction	% significative bootstrap
		wzi-3	wzi-4
Ttest / Wilcoxon	Operator	0	0
Anova / Mann-whitney	Instrument	100	100
Non-parametric analysis of variance	Operator	13.37	0
	Instrument	100	100
	Operator.Instrument	0	0
