# Supplementary material for: Repeatability and reproducibility of the wzi high resolution melting-based clustering analysis for Klebsiella pneumoniae typing
Source: AMB Express. 2020 Dec 14;10:217. doi: 10.1186/s13568-020-01164-7 (PMC7736600; doi:10.1186/s13568-020-01164-7)
Supplement: Supplementary file 6 — Additional file 6: Table S6. Cross table of the clusters found in Perini et al. 2020b and the clusters of each instrument used in this work is reported. The discrepancies from the clusters found in Perini et al. 2020b are reported in bold. [file 13568_2020_1164_MOESM6_ESM.xlsx]

## Sheet: cfx_table
	Perini et al. 2020 clusters	Cluster_01	Cluster_02	Cluster_03	Cluster_04	Cluster_05	Cluster_06	Cluster_07	Cluster_08	Cluster_09	Cluster_10	Cluster_11	Undetermined
CFX96	Cluster ST10/ST147-like	0	0	0	0	0	2	0	0	0	0	0	0
	Cluster ST11/ST101-like	18	0	0	0	0	0	0	0	0	0	0	2
	Cluster ST149-like	0	0	0	0	0	0	0	0	0	1	1	0
	Cluster ST15-like	0	0	0	0	2	0	0	0	0	0	0	0
	Cluster ST258 Clade1-like	0	0	18	0	0	0	1	1	0	0	0	0
	Cluster ST258 Clade2-like	0	0	0	18	0	0	0	0	2	0	0	0
	Cluster ST307-like	0	20	0	0	0	0	0	0	0	0	0	0
		Cluster_01	Cluster_02	Cluster_03	Cluster_04	Cluster_05	-	-	-	-	-	-	Undetermined
Eco_RT	Cluster ST10/ST147-like	2	0	0	0	0	-	-	-	-	-	-	0
	Cluster ST11/ST101-like	20	0	0	0	0	-	-	-	-	-	-	0
	Cluster ST149-like	0	0	0	2	0	-	-	-	-	-	-	0
	Cluster ST15-like	0	0	0	0	2	-	-	-	-	-	-	0
	Cluster ST258 Clade1-like	0	0	20	0	0	-	-	-	-	-	-	0
	Cluster ST258 Clade2-like	0	0	0	20	0	-	-	-	-	-	-	0
	Cluster ST307-like	0	19	0	0	0	-	-	-	-	-	-	1
		Cluster_01	Cluster_02	Cluster_03	Cluster_04	Cluster_05	-	-	-	-	-	-	-
QS_6Flex	Cluster ST10/ST147-like	2	0	0	0	0	-	-	-	-	-	-	-
	Cluster ST11/ST101-like	20	0	0	0	0	-	-	-	-	-	-	-
	Cluster ST149-like	0	0	0	2	0	-	-	-	-	-	-	-
	Cluster ST15-like	0	0	0	0	2	-	-	-	-	-	-	-
	Cluster ST258 Clade1-like	0	0	20	0	0	-	-	-	-	-	-	-
	Cluster ST258 Clade2-like	0	0	0	20	0	-	-	-	-	-	-	-
	Cluster ST307-like	0	20	0	0	0	-	-	-	-	-	-	-
